# Supplementary material for: The Development of a Novel Fiber-2 Subunit Vaccine against Fowl Adenovirus Serotype 4 Formulated with Oil Adjuvants
Source: Vaccines (Basel). 2024 Mar 1;12(3):263. doi: 10.3390/vaccines12030263 (PMC10975688; doi:10.3390/vaccines12030263)
Supplement: Supplementary file 1 [file vaccines-12-00263-s001.zip]

Archive with 1 entries (1 files):
- vaccines-2878781-supplementary.pdf
